# Supplementary material for: Effects of Binding between Ca in Hard Water and Phosphorus in Amylopectin on the Qualities of Boiled Rice and Rice Noodle Prepared by Soaking and Boiling in Hard Water
Source: Foods. 2024 Jul 1;13(13):2094. doi: 10.3390/foods13132094 (PMC11241250; doi:10.3390/foods13132094)
Supplement: Supplementary file 1 [file foods-13-02094-s001.zip]

Archive with 1 entries (1 files):
- foods-3060841-supplementary.pdf
